# Supplementary material for: Speech timing cues reveal deceptive speech in social deduction board games
Source: PLoS One. 2022 Feb 11;17(2):e0263852. doi: 10.1371/journal.pone.0263852 (PMC8836341; doi:10.1371/journal.pone.0263852)
Supplement: S2 File — (CSV) [file pone.0263852.s002.csv]

	Game	Speech_tokens	Participant.ID	Truth.Lie	Utterance_type	f0_mean	f0_SD	silent_duration_ave	filled_duration_ave
1	6.03	L_P2_'That's_not_good_at_all'	P2	Lie	D	111.19	11.724	0	0
2	6.03	L_P2_'yh_she_got_two_facists_slpped_into_three'	P2	Lie	A	99.335	11.73	0	0
3	6.03	L_P14_'I_had_no_trust_at_X_at_all'	P14	Lie	C	186.059	81.376	0	0
4	6.03	L_P14_'I_think_I_trust...'	P14	Lie	C	126.391	26.352	0	0
5	6.03	T_P1_'I_didn't_I_threw_away_a_facist'	P1	Truth	A	97.484	10.116	0.087	0.203
6	6.03	T_P1_'I_got_two'	P1	Truth	A	92.339	9.064	0.064	0
7	6.03	T_P1_'I_got_two_liberals'	P1	Truth	A	161.297	148.86	0.2	0
8	6.03	T_P2_'No_I_got_choice'	P2	Truth	A	117.355	5.569	0	0
9	6.03	T_P6_'I_did_though'	P6	Truth	A	201.844	56.89	0.085	0
10	6.03	T_P6_'I_got_two'	P6	Truth	A	210.89	72.185	0.117	0
11	6.03	T_P6_'I_got_two'	P6	Truth	A	245.813	50.349	0.117	0
12	6.03	T_P6_'I_got_two_facists_and_a_liberal'	P6	Truth	A	230.409	52.729	0	0
13	6.03	T_P10_'I_mean_I'm_a_liberal_you_know_it's_like...'	P10	Truth	B	153.196	104.292	0	0
14	6.03	T_P10_'That's_not_good'	P10	Truth	D	352.579	197.513	0	0
15	6.10G1	L_P2_Assuming_that_you're_a_liberal_to_me_XX_is_a_facist_and_one_of_them_is_Hilter	P2	Lie	C	119.359	47.657	0.7032	0
16	6.10G1	L_P2_I'm_still_not_sure_about_X_to_be_honest_that_means_that_X_si_a_facist_but...	P2	Lie	C	107.416	20.648	0.064	0
17	6.10G1	L_P2_I_don't_know_umm	P2	Lie	C	114.737	47.48	0.399	0
18	6.10G1	L_P2_I_just_worried_about_X_still	P2	Lie	C	128.144	32.389	0.309	0
19	6.10G1	L_P2_If_for_example_the_facists_are_XX_and_XX_the_facists_are_XX_and_XX_that_means_that_X_and_X_are_pretty_safe	P2	Lie	C	118.492	59.29	0.496333333	0
20	6.10G1	L_P2_In_in_my_kind_of_view_candidates_for_Hilter_are_either_XX_or_X_so_far	P2	Lie	C	135.348	81.297	0.831	0
21	6.10G1	L_P2_if_X_is_Hilter_who_is_the_facist_does_it_who_is_the_facist	P2	Lie	C	141.938	87.828	1.1	0
22	6.10G1	L_P2_unless_this_is_a_master_play_of_XX_trying_to_get_himself_elected_and_he's_Hilter	P2	Lie	C	138.046	80.485	0.272	0
23	6.10G1	L_P12_I'm_with_you...XX_said_he's_too_experienced_to_make_that_mistake	P12	Lie	C	142.141	34.627	0.9884	0.45866
24	6.10G1	L_P12_I_don't_think_he_is	P12	Lie	C	147.703	38.114	0	0
25	6.10G1	L_P12_I_feel_like_if_we_don't_do_it_now_we_gonna_miss_our_next_two_round_to_to_find_that_out	P12	Lie	D	130.254	11.659	0.2685	0
26	6.10G1	L_P12_my_understaning_is_that_I_don't_know_who_is_who_yet	P12	Lie	D	150.685	64.639	0	0
27	6.10G1	L_P12_umm_I_I'm_suspicious_of_XX_but_that's_fine_umm	P12	Lie	C	157.297	64.609	0.07	0.769948
28	6.10G1	T_P2_XX_as_president_and_X_as_chancellor	P2	Truth	D	115.297	78.497	0	0
29	6.10G1	T_P2_I've_been_president	P2	Truth	D	110.752	34.872	0	0
30	6.10G1	T_P2_X_played_them	P2	Truth	D	105.833	23.425	0	0
31	6.10G1	T_P2_XX_is_definitely_not_Hilter	P2	Truth	C	293.879	199.03	0	0
32	6.10G1	T_P2_Right_okay_so_that_means_X_is_was_probably_a_liberal	P2	Truth	C	124.891	19.082	0.363	0
33	6.10G1	T_P2_X_is_a_facist	P2	Truth	C	224.064	170.23	0	0
34	6.10G1	T_P2_We've_got_yeah_we_got_XX_as_president_and_X_as_chancellor	P2	Truth	D	116.952	50.854	0.1815	0
35	6.10G1	T_P2_we_know_that_X's_not_Hitler	P2	Truth	C	123.994	24.836	0	0
36	6.10G1	T_P7_I_got_two_facists	P7	Truth	A	231.592	170.234	0	0
37	6.10G1	T_P7_One_of_each	P7	Truth	A	143.038	11.701	0	0
38	6.10G1	T_P7_There_were_two_liberal_cards_sadly	P7	Truth	A	149.056	85.137	0.248	0
39	6.10G1	T_P7_well_all_I_get_in_from_this_is_X_is_probably_good	P7	Truth	C	182.323	86.447	0.054	0
40	6.10G1	T_P12_'I_got_a_blue_and_red'	P12	Truth	A	167.034	54.13	0	0
41	6.10G1	T_P12_I_was_uh_given_two_facists_and_then_I_was_that_end_of_draw_as_well_then_I_was_given_three_facists_as_president	P12	Truth	A	147.98	32.873	0.0745	0.4965
42	6.10G1	T_P12_Indeed_I_picked_up_the_three_as_well	P12	Truth	A	133.532	31.803	0.268	0
43	6.10G1	T_P12_Well_I_think_it's_fairly_obvious_that_there's_[NOT_SURE]_but_yes_he_gave_me_two_reds	P12	Truth	A	141.927	14.714	0.053	0
44	6.10G1	T_P12_the_next_three_cards_are_two_reds_and_a_blue	P12	Truth	A	147.814	53.433	0.0695	0.506
45	6.10G1	T_P14_He_might_be_a_facist_but_he's_not_a_hilter	P14	Truth	C	218.326	133.408	0.183	0
46	6.10G1	T_P14_I'm_suspicious_of_X_yes	P14	Truth	C	145.883	72.114	0	0
47	6.10G1	T_P14_I_don't_trust_you_at_all	P14	Truth	C	151.86	23.444	1.322	0
48	6.10G1	T_P14_I_gave_him_two_facists_accidentally_threw_thum_away	P14	Truth	A	133.582	50.31	0.185	0
49	6.10G1	T_P14_I_gave_him_two_reds	P14	Truth	A	188.638	155.806	0	0
50	6.10G1	T_P14_I_picked_up_two_liberals_in_there_two_facists_and_one_liberal	P14	Truth	A	147.908	40.171	0.149	0
51	6.10G1	T_P14_I_tend_to_think_X_might_be_okay	P14	Truth	C	161.375	79.98	0	0
52	6.10G1	T_P14_I_threw_a_liberal_yes	P14	Truth	A	141.006	20.112	0	0
53	6.10G1	T_P14_I_told_you_I...I_made_a_mistake	P14	Truth	D	188.093	11.936	0.137	0
54	6.10G1	T_P14_X_is_actually_safe	P14	Truth	C	166.036	85.047	0	0
55	6.10G1	T_P14_No_I_think_still_X_and_X_XX	P14	Truth	C	131.245	28.351	0.619	0
56	6.10G1	T_P14_Yh_coz_I_don't_trust_X	P14	Truth	C	157.534	24.879	0.291	0
57	6.10G1	T_P14__I_think_he_is_probably_liberal	P14	Truth	C	130.648	18.996	0	0
58	6.10G1	T_P14_we_know_that_uh_XX_is_not_Hilter	P14	Truth	C	177.939	91.328	0.5205	0.579583
59	6.10G2	L_P1_I_don't_[NOT_SURE]_X_any_safer_than...	P1	Lie	C	154.497	52.018	0	0
60	6.10G2	T_P1_I_discarded_a_facist_card	P1	Truth	A	129.158	78.166	0	0
61	6.10G2	T_P1_I_got_two_facists	P1	Truth	A	107.763	8.236	0.066	0
62	6.10G2	T_P1_There's_a_good_chance_X_would_be_Hilter_right	P1	Truth	C	124.236	83.842	0	0
63	6.10G2	T_P4_I_got_umm_two_facists_one_liberal	P4	Truth	A	161.808	135.398	0.3095	0.579583
64	6.10G2	T_P5_I_picked_up_three_facists	P5	Truth	A	145.456	60.83	0	0
65	6.10G2	T_P7_I_felt_like_trust_in_XX_again	P7	Truth	C	156.399	118.639	0.237333333	0
66	6.10G2	T_P12_I_was_very_lucky_I_got_given_two_liberals	P12	Truth	A	167.678	63.929	0	0
67	6.10G2	T_P12_Not_for_me_I'm_faily_confident_with_XX	P12	Truth	C	164.86	59.952	0.1255	0
68	6.10G2	T_P12_One_of_both_chose_the_[NOT_SURE]	P12	Truth	D	155.228	24.568	0.209	0
69	6.10G2	T_P12_Two_liberals	P12	Truth	A	236.002	94.207	0	0
70	6.10G2	T_P14_Oh_dear_two_facists_voted_for_that	P14	Truth	D	129.72	11.458	0.053	0
71	6.10G3	L_P1_And_then_there's_two_facists_sitting_amongst_well_X_X_XX_and_X	P1	Lie	C	112.683	43.339	0.76525	0.4097
72	6.10G3	L_P1_He_did_just_put_down_is_involved_in_a_facist_policy_so_he_might_force_a_facist_policy	P1	Lie	D	109.957	88.481	0.074	0
73	6.10G3	L_P1_I_think_X_and_X_are_the_facists_Hilter_is_XX	P1	Lie	C	101.239	13.668	0	0
74	6.10G3	L_P1_I_think_XX_may_would_put_down_a_facist_if_he_was_a_facist_unless_he's_Hilter	P1	Lie	C	123.456	71.756	0.3215	0.327574
75	6.10G3	L_P1_I_think_so;_that's_my_theory	P1	Lie	C	194.775	177.317	0.787	0
76	6.10G3	L_P1_So_III_don't_know_I_haven't_seen_I_haven't_could_be_X_coz_he_set_me_up_he_could_have_set_me_up_with_two_facist_policies	P1	Lie	C	125.406	71.341	0.692	0
77	6.10G3	L_P1_if_he's_not_XX_or_XX_then_I_would_suggest_that_is_two_of_X_X_and_X_right	P1	Lie	C	115.439	60.272	0.241	0
78	6.10G3	L_P1_not_really_no_why._I_mean_I_think_XX_is_a_really_to_be_a_safe_choice_don't_know	P1	Lie	C	144.018	63.787	0.5175	0.404922
79	6.10G3	L_P1_so_I_think_that_suggests_to_me_that_maybe_XX_might_be_okay	P1	Lie	C	122.142	13.648	0.64	0
80	6.10G3	L_P1_so_either_me_and_X_[NOT_SURE]_together_or_X_is_the_facist_right	P1	Lie	C	113.835	11.305	0	0
81	6.10G3	L_P1_umm_but_I..._you_know_it's_possible_that_as_X_said_XX_and_X_may_work_together_[NOT_SURE]	P1	Lie	C	135.976	123.891	0.365666667	0.682945
82	6.10G3	L_P1_well_at_the_very_[NOT_SURE]_it's_been_XX_and_you_and_X	P1	Lie	C	140.233	42.452	0.352	0.577163
83	6.10G3	L_P7_I_gave_XX_one_of_each	P7	Lie	A	145.661	13.765	0	0
84	6.10G3	L_P7_uh_I_drew_two_liberals_and_a_facits_I_gave_him_one_facist_and_one_liberal	P7	Lie	A	149.12	16.127	0	0.251391
85	6.10G3	L_P14_He_gave_me_one_of_each_so	P14	Lie	A	155.356	42.79	0	0
86	6.10G3	T_P1_I'm_I'm_the_only_on_I'm_sure_about_is_that_X_is_the_liberal	P1	Truth	C	115.455	61.343	0.136	0
87	6.10G3	T_P1_I_had_a_forced_facist_policy_from_X	P1	Truth	A	115.701	82.305	0	0
88	6.10G3	T_P1_Me_and_X_voted_no_for_that	P1	Truth	A	107.285	57.139	0	0
89	6.10G3	T_P1_No_X_forced_it_on_me_right	P1	Truth	A	159.877	132.963	0.1015	0
90	6.10G3	T_P2_And_you're_facist	P2	Truth	C	103.952	11.615	0	0
91	6.10G3	T_P2_And_you_tyring_to_make_him_look_even_more_liberal	P2	Truth	C	118.872	99.881	0.384	0
92	6.10G3	T_P2_I've_been_involved_in_a_liberal_policy_with_X	P2	Truth	A	135.304	92.09	0.117	0
93	6.10G3	T_P2_I_discarded_a_facist_coz_I_picked_up_two_facists_and_a_liberal	P2	Truth	A	135.989	99.446	0	0
94	6.10G3	T_P2_I_got_two_facists	P2	Truth	A	140.814	110.014	0	0
95	6.10G3	T_P2_and_XX_apparently_gave_me_three_facists_right	P2	Truth	A	149.682	117.41	0.174333333	0
96	6.10G3	T_P2_but_I_previously_played_a_liberal_policy_with_XX	P2	Truth	A	110.007	96.914	0.166	0
97	6.10G3	T_P2_he_got_a_choice;_I_discarded_a_facist	P2	Truth	A	163.395	127.692	0.208	0
98	6.10G3	T_P2_one_scenario_is_that_XX_is_actually_Hilter	P2	Truth	C	181.358	155.658	0	0
99	6.10G3	T_P2_so_only_two_neins_on_that	P2	Truth	D	102.421	10.746	0	0
100	6.10G3	T_P4_got_one_of_ea(ch)	P4	Truth	A	236.15	184.48	0	0
101	6.10G3	T_P5_I_got_three_facists_again	P5	Truth	A	139.757	28.047	0.166	0
102	6.10G3	T_P5_I_picked_up_three_facist_cards_I_had_no_choice_but_yes_I_did_give_him_two_facist_cards_I_forced_on_him	P5	Truth	A	109.149	10.158	0.117333333	0
103	6.10G3	T_P5_That_is_true_looking_back_for_the_history_he_did_give_that_the_first_liberal_this_is_true	P5	Truth	A	117.911	7.388	0.4585	0
104	6.10G3	T_P7_I_gave_him_two_liberals	P7	Truth	A	160.175	22.639	0	0
105	6.10G3	T_P7_I_got_one_of_each	P7	Truth	A	150.121	14.75	0	0
106	6.10G3	T_P7_I_lied_to_him_but_he_just_agreed_with_me	P7	Truth	D	161.014	57.466	0	0
107	6.10G3	T_P7_I_was_trusting_XX_and_XX_until_they_voted_no_on_that	P7	Truth	C	147.009	56.195	0	0
108	6.10G3	T_P7_Okay_XX_is_Hilter	P7	Truth	C	171.187	66.207	0	0
109	6.10G3	T_P7_Uh_I_drumped_in_and_I_said_I_gave_him_one_of_each_which_was_a_lie_and_he_backed_to_me_up_on_it	P7	Truth	A	148.569	58.722	0.28775	0.27677
110	6.10G3	T_P12_I_had_no_choice_but_to_give_him_a_choice_yes_as_far_as_I_rumumber_I_had_two_facists_and_a_liberal	P12	Truth	A	129.314	13.335	0.085	0.359
111	6.10G3	T_P12_Yes_and_two_facist_and_one_liberal_so_gave_hime_a_choice_even_though_[??NOT_SURE]	P12	Truth	A	134.833	58.669	0.575	0
112	6.10G3	T_P14_He_hooked_me_as_a_facist	P14	Truth	B	155.36	39.592	0.295	0
113	6.10G3	T_P14_one_of_each	P14	Truth	A	127.408	9.986	0	0
114	6.10G4	L_P1_And_X_looks_really_dogdy;_they_are_the_two_that_look_very_dodgy	P1	Lie	C	150.793	82.14	0.059	0
115	6.10G4	L_P1_Because_XX_is_a_facist_and_he's_he_tried_to_put_X_in_and_now_he_just_basically	P1	Lie	C	127.314	76.439	0.107	0
116	6.10G4	L_P1_Eh_you_it_could_be_me_but_I_know_it'e_not_so_it's_basically_it's_probably_not_X_right_uh_so_there_it_could_be_sure	P1	Lie	C	134.761	78.334	0.11125	0.185
117	6.10G4	L_P1_Hilter_is_basically_X_or_X_then_I_think	P1	Lie	C	100.625	20.979	0.075	0
118	6.10G4	L_P1_I_think_there's_a_good_chance_XX_is_Hilter_coz_XX_set_you_up_possibly_at_the_beginning_X	P1	Lie	C	147.804	84.748	0.288	0
119	6.10G4	L_P1_X's_been_doing_some_really_strange_stuff	P1	Lie	C	139.638	96.615	0	0
120	6.10G4	L_P1_Yh_well_yh_I_mean_I_don't_think_necassary_X_is_a_facist_I'm_not_I'm_very_suspicious_of_XX_and_XX	P1	Lie	C	107.891	40.653	0.2456	0.133
121	6.10G4	L_P1_and_so_obvious_people_vote_yes_to_me_and_he's_still_sort_of_trying_to_make_that_out_that_I_was_probably_a_facist	P1	Lie	C	105.5	22.461	0.309	0
122	6.10G4	L_P1_but_if_X_is_a_facist_then_X_would_have_put_down_a_facist_policy_and_there_would_be_three_facists_in_a_roll_so_why_would_I_give_him_a_choice	P1	Lie	C	126.484	89.048	0.532	0
123	6.10G4	L_P1_but_then_XX's_not_been_tested_but_XX_did_doing_do_saying_something_wrong_so_I_got_for_X	P1	Lie	C	132.381	57.299	0	0
124	6.10G4	L_P1_but_what_if_he's_a_facist	P1	Lie	C	123.955	15.168	0	0
125	6.10G4	L_P1_it's_possible_I_see_this_isn't_it_I_guess_it's_possible	P1	Lie	A	141.776	117.56	0.32	0.208
126	6.10G4	L_P1_there's_two_suspicious_things_X's_done	P1	Lie	C	118.244	25.671	0	0
127	6.10G4	L_P1_yh_I_think_going_bakc_to_XX_anyway_I_I_did_some_bit_suspicious_about_well_I_think_X_is_safer_bit_to_me_than_XX	P1	Lie	C	131.326	106.624	0.189	0.661904
128	6.10G4	L_P1_you_could_be_Hilter_but_I_think_you_are_definitely_either_Hilter_or_liberal	P1	Lie	C	109.859	42.629	0.2295	0
129	6.10G4	L_P12_Got_rid_of_me_either_got_rid_of_X_and_eigher_got_rid_of_XX_as_your_choices_X	P12	Lie	C	136.514	31.092	0.5165	0.499748
130	6.10G4	L_P12_I'm_undecided_I_don't_think_there's_evidence_for_or_against	P12	Lie	C	119.159	15.694	0.283	0
131	6.10G4	L_P12_I_wasted_I_should_for_XX_to_have_had_a_[NOT_SURE]_test	P12	Lie	C	122.719	9.358	0.220333333	0
132	6.10G4	L_P12_and_right_right_now_we_need_to_get_some_blues_on_the_board_so_I_say_clear_with_any_you_of_the_previous...um_if_if	P12	Lie	C	137.404	30.997	0.179666667	0.298
133	6.10G4	L_P12_you_did_the_right_thing_statistically_but_the_wrong_thing_in_terms_of_a_liberal	P12	Lie	D	145.806	49.356	0.3975	0.335
134	6.10G4	T_P1_I'm_happy_with_X_and_X_to_be_honest_they_are_the_two_I_trust	P1	Truth	C	120.985	46.967	0.116	0
135	6.10G4	T_P2_Eh_I'm_glad_you_put_liberal_down_what_you_get	P2	Truth	A	146.689	129.07	0	0.223526
136	6.10G4	T_P2_I'm_just_unsure_who_is_who_at_the_moment	P2	Truth	C	95.596	8.115	0	0
137	6.10G4	T_P2_I_don't_think_XX_is_Hitler	P2	Truth	C	201.934	176.434	0	0
138	6.10G4	T_P2_I_got_two_facists_policies_again	P2	Truth	A	221.133	177.77	0.107	0
139	6.10G4	T_P2_I_suspect_XX_is_probably_facist_I_don't_think_he's_Hitler	P2	Truth	C	148.756	122.558	0	0
140	6.10G4	T_P2_Okay_I_got_two_facists	P2	Truth	A	118.209	71.817	0	0
141	6.10G4	T_P2_Okay_well_I_got_two_liberals	P2	Truth	A	155.421	132.266	0	0
142	6.10G4	T_P2_XX_is_not_Hilter_that's_good	P2	Truth	D	134.119	85.167	0	0
143	6.10G4	T_P2_but_well_I'm_not_a_facist	P2	Truth	B	172.209	176.2	0.2935	0
144	6.10G4	T_P2_well_terrible_start	P2	Truth	D	118.72	31.135	0.096	0
145	6.10G4	T_P2_what_what_I_am_thinking_right_is_that_X_and_XX_do_seum_to_be_on_different_teams	P2	Truth	C	126.449	78.996	0.4026	0
146	6.10G4	T_P5_I'm_a_liberal	P5	Truth	B	169.643	22.801	0	0
147	6.10G4	T_P5_I_I'm_not_a_facist_I'm_not_Hitler	P5	Truth	B	141.639	64.415	0.629	0
148	6.10G4	T_P5_I_was_given_two_facists	P5	Truth	A	155.68	46.176	0.064	0
149	6.10G4	T_P5_Okay_so_XX_is_not_Hilter	P5	Truth	C	120.077	7.626	0	0
150	6.10G4	T_P5_two_liberals_one_facist	P5	Truth	A	113.36	8.742	0	0
151	6.10G4	T_P7_X_is_liberal	P7	Truth	C	131.812	41.624	0	0
152	6.10G4	T_P7_I_think_XX_is_a_facist	P7	Truth	C	240.1	165.174	0	0
153	6.10G4	T_P7_X_is_most_likely_facist	P7	Truth	C	205.382	154.871	0	0
154	6.10G4	T_P7_That_was_unfortunately_he_wasn't_Hilter	P7	Truth	C	153.774	77.33	0	0
155	6.10G4	T_P12_Ah_two	P12	Truth	A	134.346	20.515	0	0.147924
156	6.10G4	T_P12_I_have_not_lied_a_single_time_but_there's_obviously_nothing_I_can_do_about_that	P12	Truth	A	169.456	97.512	0.1335	0
157	6.10G4	T_P12_and_I_got_a_triple_third_as_well_I_apologize	P12	Truth	A	127.869	10.206	0	0
158	6.10G4	T_P12_with_the_triple_umm_uh_with_the_triple_picked_up_and_I'm_also_looking_at_triple_as_well	P12	Truth	A	161.538	93.49	0.082666667	0.406375333
159	6.10G4	T_P14_I_gave_him_two_facists	P14	Truth	A	136.595	28.734	0	0
160	6.10G4	T_P14_I_got_picked_up_three_facist_cards	P14	Truth	A	194.767	52.754	0.181	0
161	6.10G4	T_P14_I_got_three	P14	Truth	A	124.443	13.885	0	0
162	6.10G4	T_P14_I_have_two_facist_cards	P14	Truth	A	232.815	170.412	0	0
163	6.10G4	T_P14_I_know_it's_not	P14	Truth	C	160.445	11.916	0	0
164	6.17	L_P3_I_found_it_odd_you_didn't_inverstigate_one_of_the_people_who_played_the_fascist	P3	Lie	C	219.187	63.82	0.245	0
165	6.17	L_P3_I_think_it's_more_likely_X's_Hitler	P3	Lie	C	213.049	65.586	0	0
166	6.17	L_P3_Or_X_is_doing_the_reverse	P3	Lie	D	258.724	61.202	0	0
167	6.17	L_P3_What_just_because_I_said_you_fully_flopped	P3	Lie	B	244.561	67.484	0.776	0
168	6.17	L_P3_well_I_know_you're_fascist_so_I_do_know_yours	P3	Lie	C	185.577	45.513	0.693	0
169	6.17	L_P4_I_picked_up_three	P4	Lie	A	109.816	9.448	0.16	0
170	6.17	L_P14_X_could_be_Hitler	P14	Lie	C	174.032	67.098	0	0
171	6.17	L_P14_I_got_two_fascists	P14	Lie	A	191.069	109.994	0	0
172	6.17	L_P14_It_it_sounds_what_isn't_that_right	P14	Lie	C	157.136	64.548	0	0
173	6.17	L_P14_SO_I_do_tend_to_do_a_delay_automantically_anyway	P14	Lie	B	127.878	11.026	0.863	0
174	6.17	T_P1_um_I_got_two_fascists	P1	Truth	A	125.565	16.249	0	0.26905
175	6.17	T_P1_I'm_suspicious_with_XX_now	P1	Truth	C	93.852	12.801	0	0
176	6.17	T_P1_I_got_two_fascists	P1	Truth	A	121.167	9.363	0	0
177	6.17	T_P1_I_think_X_is_okay	P1	Truth	C	112.666	54.366	0	0
178	6.17	T_P1_No_I_discard_a_fascist	P1	Truth	A	134.701	20.509	0	0
179	6.17	T_P1_Yeah_I_I_discarded_a_fascist_and_gave_him_well	P1	Truth	A	121.592	67.799	0.364	0.403713
180	6.17	T_P1_Yh_he_did_put_down_he_had_a_choice_so	P1	Truth	A	171.243	112.802	0.29	0
181	6.17	T_P1_Yoos_I_got_two	P1	Truth	A	130.78	32.89	0	0
182	6.17	T_P2_As_long_as_we_get_more_Liberals_down_that's_fine	P2	Truth	D	141.81	71.342	0	0
183	6.17	T_P2_I'm_I'm_just_I'm_just_not_over-interested_in_anyone_is_playing_so_far	P2	Truth	C	195.175	154.467	0	0.322374
184	6.17	T_P2_I_inclined_to_trust_XX	P2	Truth	C	147.455	74.228	0.432	0
185	6.17	T_P2_I_think_XXX_is_Hitler	P2	Truth	C	103.151	12.709	0	0
186	6.17	T_P2_I_think_XXX_might_be_Hitler	P2	Truth	C	182.712	148.162	0	0
187	6.17	T_P2_I_think_XXX_was_definitely_under_pressure_to_get_a_Liberal_down_more_than_otherwise_would_have_been	P2	Truth	C	170.892	144.036	0.139	0
188	6.17	T_P2_If_if_you_look_at_this_from_my_point_of_view_you'll_know_she's_fascist	P2	Truth	C	137.831	91.736	0	0
189	6.17	T_P2_XXX_is_possibly_certainly_trying_to_stop_you_from_shooting_her	P2	Truth	D	120.972	68.387	0.624	0
190	6.17	T_P2_Oh_is_it_XX_and_XX_bamboozle	P2	Truth	C	196.814	164.455	0.24	0
191	6.17	T_P2_Okay_good_stuff	P2	Truth	D	377.125	185.795	0	0
192	6.17	T_P2_Right_he's_a_fascist_there_we_go	P2	Truth	C	127.743	67.834	0	0
193	6.17	T_P2_X_is_also_not_Hitler	P2	Truth	C	110.526	11.248	0	0
194	6.17	T_P2_The_fact_you_didn't_put_XXX_in_um_XX_makes_I_trust_you_more	P2	Truth	C	115.707	42.268	0.2345	0.650667
195	6.17	T_P2_Well_he's_not_Hitler	P2	Truth	C	121.364	71.505	0	0
196	6.17	T_P2_Yh_I_picked_up_three_fascists	P2	Truth	A	180.946	142.388	0.075	0
197	6.17	T_P2_right_so_XXX_is_a_fascist	P2	Truth	C	117.76	11.777	0.057	0
198	6.17	T_P2_well_coz_you're_not_liberal	P2	Truth	C	120.827	23.902	0	0
199	6.17	T_P2_yh_yh_no_I_got_three	P2	Truth	A	179.606	169.167	0	0
200	6.17	T_P3_Don't_think_XX's_Hitler	P3	Truth	C	196.016	36.505	0	0
201	6.17	T_P3_umm_I_got_two_liberals	P3	Truth	A	183.303	38.576	0	0
202	6.17	T_P3_I_don't_think_this_is_a_good_idea	P3	Truth	D	179.335	6.444	0	0
203	6.17	T_P3_It_would_be_easy_to_pretend_though	P3	Truth	C	205.582	31.569	0.224	0
204	6.17	T_P3_So_I_discarded_a_fascist_and_gave_him_a_choice	P3	Truth	A	201.894	35.081	0	0
205	6.17	T_P4_I_got_one_of_ea(ch)	P4	Truth	A	117.679	11.055	0	0
206	6.17	T_P4_XX_is_probably_a_fascist	P4	Truth	C	111.299	18.971	0	0
207	6.17	T_P8_X_at_suspicious	P8	Truth	C	98.923	6.969	0.17	0
208	6.17	T_P8_Eh_I_discarded_a_fascist	P8	Truth	A	124.888	13.116	0.059	0.309925
209	6.17	T_P8_I_[NOT_SURE]_put_it_down_coz_I'm_a_bit_suspicious_of_XX	P8	Truth	C	129.398	50.071	0.035	0
210	6.17	T_P8_I_drew_three	P8	Truth	A	112.165	11.677	0.224	0
211	6.17	T_P8_I_got_a_choice	P8	Truth	A	112.003	21.577	0	0
212	6.17	T_P8_No_I_gave_her_two_liberal	P8	Truth	A	120.52	21.641	0	0
213	6.17	T_P8_XX's_not_Hitler	P8	Truth	C	151.762	133.531	0.149	0
214	6.17	T_P8_didn't_go_in_makes_me_think_XX's_probably_okay	P8	Truth	C	101.62	9.919	0.126	0
215	6.17	T_P12_Absolute_liar_Ah	P12	Truth	C	157.516	32.428	0	0
216	6.17	T_P12_And_so_I_I_I_beg_my_fellow_people_to_understand_that_XX_is_just_competely_[NOT_SURE]	P12	Truth	C	149.938	40.072	0.256	0
217	6.17	T_P12_Coz_there_was_two_liberals_were_discarded_tehre_so_there_was_only_one_liberal_left_on_the_desk	P12	Truth	D	151.364	76.565	0	0
218	6.17	T_P12_I_had_two_liberals_and_one_fascist	P12	Truth	A	176.138	51.012	0.087	0
219	6.17	T_P12_So_I_gave_you_that_choice	P12	Truth	A	158.069	56.316	0	0
220	6.17	T_P12_So_the_fact_he_purchased_a_fascist_suggest_he's_a_fascist_fascist_not_a_Hitler_fascist	P12	Truth	C	207.578	135.07	0.396	0
221	6.17	T_P14_I_had_no_choice	P14	Truth	A	137.186	10.083	0.044	0
222	6.17	T_P14_so_we_think_XXX_might_be_Hilter _but.	P14	Truth	C	135.193	14.068	0.172	0
223	6.17	T_P2_Yh_I_I_know_that_she's_fascist_but_I_don;t_know_what_her_role	P2	Truth	C	176.649	150.576	0	0
224	6.24G1	L_P2_I've_done_liberals_but_I_didn't_have_a_choice	P2	Lie	A	161.388	112.252	0	0
225	6.24G1	L_P8_I_got_two_fascists	P8	Lie	A	150.373	133.101	0	0
226	6.24G1	L_P8_X_is_a_fascist	P8	Lie	C	123.851	26.376	0	0
227	6.24G1	L_P10_He's_a_liberal	P10	Lie	C	145.24	12.964	0	0
228	6.24G1	L_P10_I_didn't_I_didn't_give_hime_a_choice_though_that's_one_thing	P10	Lie	A	151.39	91.909	0	0
229	6.24G1	L_P10_I_drew_three	P10	Lie	A	107.892	10.24	0	0
230	6.24G1	L_P10_No_didn't_inverstigate_him_I_gave_him_no_choice	P10	Lie	A	140.688	19.535	0	0
231	6.24G1	L_P10_The_first_the_first_card_that_we_had_I_drew_three	P10	Lie	A	158.097	92.14	0.1585	0
232	6.24G1	L_P10_well_I_would_I_would_I_would_be_angry_with_anybody_if_they_didn't_check_the_person_if_they're_given_no_choice_to	P10	Lie	C	152.378	81.345	0.075	0
233	6.24G1	T_P2_And_I_know_X_shot_him_so_you_know_who's_who	P2	Truth	C	112.076	14.588	0.062	0
234	6.24G1	T_P2_I_didn't_I_got_two_liberals	P2	Truth	A	118.853	39.046	0	0
235	6.24G1	T_P2_I_got_two_liberals	P2	Truth	A	114.1	21.526	0	0
236	6.24G1	T_P2_Two_fascists	P2	Truth	A	136.986	25.894	0	0
237	6.24G1	T_P3_I_got_one_of_each	P3	Truth	A	239.276	58.244	0	0
238	6.24G1	T_P3_I_got_three_fascists	P3	Truth	A	208.49	17.022	0	0
239	6.24G1	T_P3_I_have_choice	P3	Truth	A	211.673	88.673	0	0
240	6.24G1	T_P3_I_would_trust_the_one_after_less_when_XX_was_president	P3	Truth	D	209.252	33.848	0.118	0
241	6.24G1	T_P4_Yeah_I_drew_a_fascist_two_liberals	P4	Truth	A	119.641	11.31	0.128	0
242	6.24G1	T_P8_Fascists_know_who_fascists_and_liberals_are_Hitler_doesn't_know_anything_liberal_don't_know_anything	P8	Truth	D	116.154	56.793	0.319	0
243	6.24G1	T_P8_I_drew_[NOT_SURE]_three	P8	Truth	A	111.432	4.681	0	0
244	6.24G1	T_P12_X_was_forced_into_a_liberal_but_a_fascist_was_discarded	P12	Truth	A	166.791	91.923	0	0
245	6.24G1	T_P12_XX_who_called_me_a_fascist_but_I'm_a_liberal_so_I_don't_trust_that_first_one_anymore	P12	Truth	C	142.594	43.536	0	0
246	6.24G1	T_P12_So_I_believe_there_must_been_some_[NOT_SURE]_over_liberals	P12	Truth	D	153.144	56.914	0	0
247	6.24G1	T_P12_So_for_the_anyone_had_choice_was_you_and_XXX	P12	Truth	A	152.122	27.216	0.2415	0.43412
248	6.24G2	L_P1_Coz_X__just_basically_lied_so	P1	Lie	C	98.291	11.319	0.035	0
249	6.24G2	L_P1_He's_not_suspicious_he_just_lied_outright_to_me	P1	Lie	C	123.243	32.434	0.801	0
250	6.24G2	L_P1_I_got_two_fascists	P1	Lie	A	118.491	10.789	0	0
251	6.24G2	L_P1_Oh_wow_that's_not_good	P1	Lie	D	171.128	168.115	0	0
252	6.24G2	L_P8_I_got_three_fascists	P8	Lie	A	170.916	155.251	0.171	0
253	6.24G2	L_P10_I_I_wouldn't_I_wouldn't_be_able_to_pick_who_is_Hitler_at_this_point	P10	Lie	C	152.486	75.519	0.266	0
254	6.24G2	L_P12_He_is_a_liar	P12	Lie	C	136.205	4.112	0	0
255	6.24G2	T_P2_X_is_liberal	P2	Truth	C	96.118	11.354	0	0
256	6.24G2	T_P2_There_is_no_conflict_no	P2	Truth	D	134.161	47.735	0.205	0
257	6.24G2	T_P2_Yep_I_was_the_only_person_vote_against_this	P2	Truth	D	131.765	74.467	0.107	0
258	6.24G2	T_P2_Yh_so_I_would_concern_he's_Hitler	P2	Truth	C	105.88	10.004	0	0
259	6.24G2	T_P2_he_didn't_get_any_choice	P2	Truth	A	113.76	14.977	0	0
260	6.24G2	T_P2_so_that_X's_liberal	P2	Truth	C	141.426	109.726	0	0
261	6.24G2	T_P3_Although_actually_maybe_we_should_say_yes_because_I_expect_this_could_be_three_fascists_anyway	P3	Truth	D	231.875	50.237	0	0
262	6.24G2	T_P3_I_got_three_liberals	P3	Truth	A	204.716	30.666	0	0
263	6.24G2	T_P3_It's_not_to_do_with_statistics_because_we_don't_vote_on_investigation	P3	Truth	D	291.576	93.337	0.138	0
264	6.24G2	T_P3_Or_said_anything_so_I_don't_know_anything_about_her_either	P3	Truth	C	193.338	14.692	0	0
265	6.24G2	T_P3_but_I_don't_know_anything_about_her	P3	Truth	C	257.161	90.763	0	0
266	6.24G2	T_P3_coz_she_was_givin_no_choice	P3	Truth	A	216.054	13.507	0	0
267	6.24G2	T_P3_so_we_don't_know_as_much_about_her_as_about_me	P3	Truth	C	194.546	21.564	0.357	0
268	6.24G2	T_P3_well_I_just_have_ruled_out_four_of_you	P3	Truth	C	205.719	44.727	0	0
269	6.24G2	T_P3_well_I_know_there's_a_conflict	P3	Truth	D	241.442	42.029	0	0
270	6.24G2	T_P8_X's_a_liberal	P8	Truth	C	138.026	39.925	0	0
271	6.24G2	T_P10_No_choice_no_choice	P10	Truth	A	111.265	5.911	0	0
272	6.24G2	T_P10_XX_hasn't_been_involved_in_anything	P10	Truth	C	133.072	21.256	0	0
273	6.24G2	T_P12_XX's_a_fascist_he_is_a_liar_but_as_a_Hitler_play_that's_a_pretty_dump_thing_to_do	P12	Truth	C	154.103	63.912	0.373	0
274	6.24G2	T_P12_I_had_a__two_fascists_and_one_liberal_and_I_discarded_a_fascist_as_a_liberal_would	P12	Truth	A	150.015	33.081	0	0
275	6.24G2	T_P13_I_mean_I'm_a_liberal_[NOT_SURE]_I'll_put_[NOT_SURE]	P13	Truth	B	171.993	56.663	0.353	0
276	6.24G2	T_P14_It_is_a_little_waste	P14	Truth	D	194.022	143.352	0	0
277	6.24G2	T_P14_No_I_think_XX_is_a_a_fascist	P14	Truth	C	155.259	54.876	0.884	0
278	6.30G1	L_P7_Three_fascists	P7	Lie	A	166.285	122.076	0	0
279	6.30G1	L_P12_have_have_a_liber_eh_eh_Hitler_voice	P12	Lie	C	147.349	46.046	0.133	0.0888
280	6.30G1	T_P2_Eh_it_was_checking_his_player_identidy_card_there;_it_was_a_sound_decision	P2	Truth	D	120.415	80.458	0.2505	0.379
281	6.30G1	T_P2_Gave_him_a_choice	P2	Truth	A	100.824	7.267	0	0
282	6.30G1	T_P2_I'm_not_Hitler	P2	Truth	B	116.41	27.402	0	0
283	6.30G1	T_P2_I'm_worried_about_XX	P2	Truth	C	112.349	14.691	0	0
284	6.30G1	T_P2_I_picked_up_two_fascists_one_liberal	P2	Truth	A	126.556	19.639	0	0
285	6.30G1	T_P2_I_prefer_X_as_president	P2	Truth	C	138.597	39.692	0	0
286	6.30G1	T_P2_I_think_XX_is_in_dangerous_out_there	P2	Truth	C	128.722	83.648	0	0
287	6.30G1	T_P2_Makes_me_a_bit_more_suspicious_of_X	P2	Truth	C	165.93	118.893	0	0
288	6.30G1	T_P2_That_was_unanimous_so_there's_definitely_a_fascist_in_there_somewhere	P2	Truth	C	134.352	76.256	0.192	0
289	6.30G1	T_P2_Yeah_I_know_X_is_safe_X_is_safe	P2	Truth	C	317.662	216.929	0	0
290	6.30G1	T_P4_I_got_two_fascists_one_liberal	P4	Truth	A	105.802	7.82	0	0
291	6.30G1	T_P4_Two_faci(sts)	P4	Truth	A	115.921	13.245	0	0
292	6.30G1	T_P4_Very_suspicious	P4	Truth	C	150.153	44.801	0	0
293	6.30G1	T_P5_But_if_you_click_check_on_me_and_you'll_of_see_I'm_a_liberal	P5	Truth	B	122.765	14.803	0	0
294	6.30G1	T_P7_I_still_think_XX_is_good	P7	Truth	C	290.483	155.026	0	0
295	6.30G1	T_P9_I_had_no_choice	P9	Truth	A	207.366	14.588	0	0
296	6.30G1	T_P9_I_think_XX_is_a_good_idea	P9	Truth	C	215.688	27.464	0	0
297	6.30G1	T_P9_I_think_X_is_the_fascist	P9	Truth	C	219.837	32.807	0	0
298	6.30G1	T_P9_I_think_it's_a_very_terrible_idea	P9	Truth	D	202.203	30.023	0.309	0
299	6.30G1	T_P9_X_is_good	P9	Truth	C	231.092	34.862	0	0
300	6.30G1	T_P9_That's_very_bad_idea	P9	Truth	C	172.074	51.721	0	0
301	6.30G1	T_P9_Two_and_one_liberal_and_I_gave_him_a_choice	P9	Truth	A	201.058	24.088	0	0
302	6.30G1	T_P9_Yh_I_had_no_choice_on_that	P9	Truth	A	199.279	46.632	0	0
303	6.30G1	T_P9__You_were_passed_a_choice_and_I_discarded_the_second_fascist	P9	Truth	A	211.668	77.595	0.079	0
304	6.30G1	T_P10_Both_fascists	P10	Truth	A	145.523	15.852	0	0
305	6.30G1	T_P10_Definitely_a_hundred_percent	P10	Truth	C	126.539	9.309	0	0
306	6.30G1	T_P10_X_hasn't_got_his_Hitler_voice_on_doesn't_mean_he's_not_fascist	P10	Truth	C	133.511	23.767	0.235	0
307	6.30G1	T_P10_He_absolutely_does	P10	Truth	C	107.231	15.072	0	0
308	6.30G1	T_P10_I_don't_like_this	P10	Truth	D	135.587	7.223	0	0
309	6.30G1	T_P10_I_got_two_fascists_and_a_liberal	P10	Truth	A	164.197	114.326	0	0
310	6.30G1	T_P10_It's_looking_like_a_triangle_you_know	P10	Truth	C	151.567	12.76	0	0
311	6.30G1	T_P10_Pass_two_two_liberals_and_I'm_not_a_Hitler	P10	Truth	B	180.294	85.925	0	0
312	6.30G1	T_P10_Pick_me_I've_done_two_two_liberals	P10	Truth	B	130.994	19.416	0.48	0
313	6.30G1	T_P10_She_might_be_Hitler	P10	Truth	C	174.325	144.623	0	0
314	6.30G1	T_P10_So_I'm_the_safe_bet_from_here_on_guys_I'm_the_safe_bet	P10	Truth	B	145.368	61.763	0.107	0
315	6.30G1	T_P10_With_that_unanimous_vote_it's_for_sure_one_of_both_of_you_is_a_fascist	P10	Truth	C	124.526	19.359	0	0
316	6.30G1	T_P10_Yes_of_course_I_did	P10	Truth	A	154.971	83.934	0	0
317	6.30G1	T_P10_Yh_I_got_a_choice	P10	Truth	A	127.196	13.594	0	0
318	6.30G1	T_P10_Yh_I_was_passed_umm_options	P10	Truth	A	107.547	14.323	0.245	0.569515
319	6.30G1	T_P10_Yh_yh_I_don't_think_you_no_I'm_saying_I_don't_think_you_are	P10	Truth	C	159.343	20.119	0	0
320	6.30G1	T_P10_yh_two_fascists_and_a_liberal_I_gave_hime_a_choice_yh	P10	Truth	A	145.469	30.768	0.222	0
321	6.30G1	T_P12_And_I_didn't_give_her_a_choice_that_was_a_triple_hit_of_fascists_sorry	P12	Truth	A	150.72	60.714	0	0
322	6.30G1	T_P12_X_is_a_liberal_everyone_there_you_are	P12	Truth	C	187.881	92.523	0.149	0
323	6.30G2	L_P2_And_I_know_XX_is_fascist_coz_she_she's_saying_that_I'm_fascist	P2	Lie	C	137.603	83.79	0	0
324	6.30G2	L_P2_If_you_put_me_in_you'll_see_that_I'm_liberal	P2	Lie	B	177.918	121.348	0	0
325	6.30G2	L_P2_It's_defintely_not_me_with_two_fascists_down_we're_fine	P2	Lie	B	175.486	71.766	0	0
326	6.30G2	L_P2_We're_gonna_get_we're_gonna_get_a_fascist_clip_in_this_way_it's_not_good	P2	Lie	D	137.959	83.478	0.251666667	0.473712
327	6.30G2	L_P2_Yh_that_bullshit	P2	Lie	C	293.671	189.605	0.061	0
328	6.30G2	L_P2_You_click_on_me_now_and_you'll_see_I'm_a_liberal	P2	Lie	B	98.276	15.469	0.267	0
329	6.30G2	L_P10_I_don't_know_who_Hitler_is	P10	Lie	C	152.528	22.743	0	0
330	6.30G2	L_P10_I_think_X_is_right	P10	Lie	C	158.607	83.89	0	0
331	6.30G2	L_P10_I_think_you_might_be_a_fascist_killing_off_liberals_now	P10	Lie	C	145.612	50.62	0.3195	0
332	6.30G2	L_P10_No_choice	P10	Lie	A	117.144	11.459	0	0
333	6.30G2	L_P10_One_thing_I_would_I_don't_know_if_X_might_be_a_fascist	P10	Lie	C	141.337	53.627	0.171	0
334	6.30G2	L_P10_Ou_that's_yh_that_can_be_it	P10	Lie	C	191.027	67.82	0	0
335	6.30G2	L_P12_I_don't_think_X_is_Hitler_I_think_he's_a_fascist_but_don't_think_he's_Hilter	P12	Lie	C	164.782	38.658	0.3625	0
336	6.30G2	L_P12_No_choice_to_give_him_three_fascists	P12	Lie	A	152.417	15.876	0	0
337	6.30G2	T_P2_And_I_decided_to_dscard_a_liberal_and_gave_XXX_a_choice	P2	Truth	A	145.264	105.529	0.117	0
338	6.30G2	T_P2_I_gave_XXX_a_choice_I_picked_up_two_liberals_and_a_fascist_and_decided_to_give_her_a_choice	P2	Truth	A	147.307	122.092	0.405	0
339	6.30G2	T_P2_I_got_three_fascists	P2	Truth	A	129.054	111.906	0	0
340	6.30G2	T_P2_I_know_we_didn't_get_a_choice_coz_I_picked_up_three_fascists	P2	Truth	A	159.866	113.823	0.084	0
341	6.30G2	T_P2_I_picked_up_two_liberals	P2	Truth	A	150.755	36.202	0	0
342	6.30G2	T_P2_Right_so_XXX_and_XX	P2	Truth	C	101.289	13.833	0	0
343	6.30G2	T_P2_So_XXX_is_a_fascist_obviously	P2	Truth	C	167.843	106.141	0	0
344	6.30G2	T_P2_Yh_exactly_X_is_fine	P2	Truth	C	167.767	98.441	0.166	0
345	6.30G2	T_P4_He_gave_me_no_choice	P4	Truth	A	118.539	17.081	0	0
346	6.30G2	T_P4_I'm_not_a_Hitler	P4	Truth	B	107.629	6.377	0	0
347	6.30G2	T_P4_Yh_I_got_two_fascists	P4	Truth	A	291.085	226.99	0	0
348	6.30G2	T_P5_I've_been_involved_in_two_liberal_policies_X	P5	Truth	B	163.578	64.221	0	0
349	6.30G2	T_P5_I_got_choice	P5	Truth	A	116.254	9.982	0	0
350	6.30G2	T_P5_I_picked_up_three_fascists	P5	Truth	A	149.849	19.179	0.042	0
351	6.30G2	T_P5_I m_sure_he's_liberal	P5	Truth	C	121.007	22.866	0	0
352	6.30G2	T_P5_Unless_I'm_plyaing_like_a_Hitler_which_I'm_not_so	P5	Truth	B	115.687	14.518	0.3575	0
353	6.30G2	T_P5_Yh_I_had_a_choice	P5	Truth	A	111.532	16.026	0	0
354	6.30G2	T_P9_Afraid_he's_not	P9	Truth	C	238.592	28.675	0	0
355	6.30G2	T_P9_I'm_I'm_liberal	P9	Truth	B	223.163	20.38	0	0
356	6.30G2	T_P9_I'm_liberal	P9	Truth	B	190.462	49.864	0	0
357	6.30G2	T_P9_I_got_choice	P9	Truth	A	269.835	140.705	0	0
358	6.30G2	T_P9_No_it's_not	P9	Truth	B	200.94	43.752	0	0
359	6.30G2	T_P9_Okay_so_she's_not_Hitler	P9	Truth	C	196.584	12.536	0	0
360	6.30G2	T_P9_Three_fascsists	P9	Truth	A	187.078	37.871	0	0
361	6.30G2	T_P9_Well_you're_fascist_that's_what_I'm_saying	P9	Truth	C	209.061	53.133	0	0
362	6.30G2	T_P9_you_just_wanna_put_X_coz_X_is_Hitler	P9	Truth	C	197.381	52.631	0	0
363	6.30G2	T_P10_I_got_two_liberals_and_a_fascist,_I_want_to_give_him_a_choice	P10	Truth	A	117.135	21.73	0.267	0
364	6.30G2	T_P10_Well_you_know_it's_not_me	P10	Truth	B	143.854	21.566	0	0
365	6.30G2	T_P12_And_I_discarded_a_fascist_and_gave_her_a_choice	P12	Truth	A	182.192	118.861	0	0
366	6.30G2	T_P12_Okay_so_X_isn't_Hitler	P12	Truth	C	160.741	16.306	0	0
367	6.30G3	L_P10_Coz_coz_X_not_want_it_because_he's_Hitler	P10	Lie	C	172.428	79.963	0	0
368	6.30G3	L_P10_That's_exactly_what_a_Hitler_does	P10	Lie	C	208.605	33.715	0	0
369	6.30G3	T_P2_I_know_she's_fascist	P2	Truth	C	123.601	14.513	0	0
370	6.30G3	T_P2_I_think_sh_she_might_be_Hitler	P2	Truth	C	128.254	50.607	0.17	0
371	6.30G3	T_P2_I_worry_about_XX_personally	P2	Truth	C	126.765	23.128	0.475	0
372	6.30G3	T_P2_It's_true_he_didn't_get_a_choice	P2	Truth	A	139.175	15.437	0	0
373	6.30G3	T_P2_No_choice_absolutely_right_I_picked_up_three	P2	Truth	A	125.488	88.239	0.109	0
374	6.30G3	T_P2_So_XXX_is_fascist	P2	Truth	C	258.87	131.362	0	0
375	6.30G3	T_P2__I_think_she_might_be_Hitler	P2	Truth	C	111.819	8.85	0	0
376	6.30G3	T_P4_No_choice	P4	Truth	A	113.096	6.808	0	0
377	6.30G3	T_P5_Give_it_to_me_I'm_a_liberal_fine	P5	Truth	B	134.884	12.494	0.135	0
378	6.30G3	T_P5_I'm_a_liberal	P5	Truth	B	129.12	10.057	0	0
379	6.30G3	T_P5_I'm_fairly_happy_with_X	P5	Truth	C	137.091	8.734	0	0
380	6.30G3	T_P5_I'm_trusting_X_to_be_a_liberal	P5	Truth	C	130.039	17.197	0	0
381	6.30G3	T_P5_I_I_was_involved_in_the_first_liberal	P5	Truth	A	122.068	20.575	0.28	0
382	6.30G3	T_P5_I_gave_XXX_a_choice	P5	Truth	A	127.026	9.908	0	0
383	6.30G3	T_P5_I_picked_up_two_fascists_and_a_liberal	P5	Truth	A	119.318	15.045	0.099	0
384	6.30G3	T_P5_Oh_I_got_two_liberals	P5	Truth	A	186.704	143.087	0.079	0
385	6.30G3	T_P5_Well_I_picked_up_two_fascists_and_a_liberal_got_rid_of_a_fascist	P5	Truth	A	141.136	70.02	0	0
386	6.30G3	T_P10_I_asked_for_opportunity_I_didn't_get_one	P10	Truth	A	138.425	22.699	0	0
387	6.30G3	T_P10_I_didn't_have_a_choice	P10	Truth	A	108.821	9.871	0	0
388	6.30G3	T_P12_I_don't_know_X_but_[NOT_SURE]_I_don't_trust_you_in_this_game	P12	Truth	C	234.54	89.833	0.181	0
389	6.30G3	T_P12_I_don't_think_XX_is_Hitler	P12	Truth	C	170.929	39.316	0.174	0
390	6.30G3	T_P12_I_haveI_was_forced_a_fascist_policy_by_XX	P12	Truth	A	165.16	86.611	0	0
391	6.30G3	T_P12_XX_gave_me_two_fascists	P12	Truth	A	171.945	24.134	0	0
392	6.30G3	T_P12_he_didn't_have_a_choice_and_I_didn't_give_him_a_choice_actually_I_picked_up_two_liberals_and_one_fascist	P12	Truth	A	147.848	20.647	0.107	0.2234
393	6.30G3	T_P14_I_agree	P14	Truth	A	124.876	10.361	0	0
394	6.30G3	T_P14_I_put_picked_up_three_fascists	P14	Truth	A	180.991	66.538	0	0
395	7.7G1	L_P2_Between_XXX_and_XX_I'm_undecided	P2	Lie	C	119.67	50.567	1.298	0
396	7.7G1	L_P2_I'm_slightly_suspicious_of_XX_because_I_got_two_liberals_of_him_and_he_claimed_he_got_three	P2	Lie	C	116.443	68.169	0.562	0
397	7.7G1	L_P2_I'm_worried_about_X_I_worry_about_XX	P2	Lie	C	178.109	152.089	0.466	0
398	7.7G1	L_P2_I_can't_I_worry_about_X	P2	Lie	C	113.588	84.493	0	0
399	7.7G1	L_P2_I_worry_about_X_XX	P2	Lie	C	115.663	14.758	0.088	0
400	7.7G1	L_P2_We're_in_a_good_position_of_course	P2	Lie	D	212.348	143.277	0	0
401	7.7G1	L_P2_okay_so_we're_doing_quite_well	P2	Lie	D	152.383	17.874	0	0
402	7.7G1	L_P11_And_I_thought_I_would_give_XX_and_X_a_chance_to_lay_out_cards_just_to_see_how_their_position_is	P11	Lie	C	226.32	38.607	0.2895	0
403	7.7G1	L_P11_But_eh_about_X_I'm_not_sure_so_I_didn't_say_anything_about_X_and_XXX	P11	Lie	C	200.092	19.846	0.284	0.328
404	7.7G1	L_P11_I_don't_I_I'm_not_sure_about_X	P11	Lie	C	251.853	25.663	0.128	0
405	7.7G1	L_P11_I_would_rather_trust_X_than_X	P11	Lie	C	209.835	25.586	0	0
406	7.7G1	L_P12_I_think_it's_I_think_it's_XX	P12	Lie	C	188.917	52.25	0	0
407	7.7G1	L_P12_don't_know_who_Hitler_is_genuinely_don't_know_who_Hitler_is	P12	Lie	C	150.186	28.864	0.235	0
408	7.7G1	T_P2_I_got_two_liberals	P2	Truth	A	246.148	130.919	0	0
409	7.7G1	T_P2_That's_true	P2	Truth	A	132.627	4.497	0	0
410	7.7G1	T_P3_And_I_discarded_a_fascist	P3	Truth	A	226.478	110.943	0	0
411	7.7G1	T_P3_I_got_one_of_each	P3	Truth	A	243.783	69.148	0	0
412	7.7G1	T_P3_I_got_two_fascists	P3	Truth	A	243.052	90.062	0	0
413	7.7G1	T_P3_THat's_what_I_gave_her_and_I_got_a_fascist_as_well	P3	Truth	A	174.39	43.89	0.309	0
414	7.7G1	T_P3_That_makes_it_all_easier_to_lie	P3	Truth	D	251.462	73.685	0	0
415	7.7G1	T_P3_classic_X_is_fascist_move	P3	Truth	C	208.733	40.246	0	0
416	7.7G1	T_P8_I_didn't_force_a_liberal_I_drew_three_liberals	P8	Truth	A	137.963	61.342	0.256	0
417	7.7G1	T_P8_I_got_two_fascist_cards	P8	Truth	A	121.746	27.919	0	0
418	7.7G1	T_P8_I_think_XX_is_a_good_choice	P8	Truth	C	115.972	16.779	0	0
419	7.7G1	T_P8_Oh_going_so_well	P8	Truth	D	131.105	7.549	0	0
420	7.7G1	T_P10_I_got_two_fascists	P10	Truth	A	129.055	23.752	0	0
421	7.7G1	T_P10_I_mean_I've_been_involved_in_two_fascists_now	P10	Truth	A	121.203	15.413	0	0
422	7.7G1	T_P10_I_think_a_fascist_may_have_put_down_a_liberal	P10	Truth	C	131.766	80.953	0.226	0
423	7.7G1	T_P10_It's_you_XX_isn't_it_youre'_the_you're_on_the_fascist_aren't_you	P10	Truth	C	124.914	65.853	0	0
424	7.7G1	T_P10_XXX_might_be_Hitler_in_that_then	P10	Truth	C	134.373	50.506	0.277	0
425	7.7G1	T_P10_XX_and_XXX_definitely_in_contention_so_they_have_to_be_one_of_them_has_to_be_fascist	P10	Truth	C	135.638	40.001	0	0
426	7.7G1	T_P10_Yh_I_didn't_have_a_choice	P10	Truth	A	110.492	12.884	0	0
427	7.7G1	T_P11_I_I_think_XXX_is_liberal	P11	Truth	C	243.284	26.585	0	0
428	7.7G1	T_P11_I_got_liberal_and_a_fascist_card_and_I_picked_the_liberal_one	P11	Truth	A	224.838	75.024	0.279	0
429	7.7G1	T_P12_Two_fascists_one_liberal	P12	Truth	A	174.332	91.15	0	0
430	7.7G1	T_P13_Eh_a_liberal_and_a_fascist	P13	Truth	A	217.988	109.316	0	0.543176
431	7.7G1	T_P13_I_got_a_lib_and_a_fascist_card	P13	Truth	A	206.718	95.178	0.1785	0
432	7.7G1	T_P13_I_got_three	P13	Truth	A	164.846	9.768	0	0
433	7.7G1	T_P13_No_XXX_is_definitely_a_fascist	P13	Truth	C	231.592	49.206	0	0
434	7.7G1	T_P3_I'm_a_bit_[NOT_SURE]_about_both_of_you_to_be_honest_but	P3	Truth	C	248.259	98.146	0	0
435	7.7G2	L_P3_He_could_have_just_threw_away_a_liberal_and_given_me_two_fascists	P3	Lie	A	173.723	54.289	0	0
436	7.7G2	L_P3_I_got_two_fascists_two_liberal	P3	Lie	A	196.634	19.689	0	0
437	7.7G2	L_P10_As_a_liberal_I_don't_a_shoot_potentially_[NOT_SURE]_I_don't_know_who_to_shoot	P10	Lie	B	135.662	59.447	0.326	0
438	7.7G2	L_P10_XXX_is_also_the_person_who's_gonna_be_a_fascist	P10	Lie	C	148.384	47.011	0	0
439	7.7G2	L_P10_The_X_fascist_play	P10	Lie	C	152.226	17.614	0	0
440	7.7G2	L_P13_well_now_I_know_what_XX_is	P13	Lie	C	187.568	50.877	0	0
441	7.7G2	T_P2_I_gave_a_choice_to_XXX	P2	Truth	A	99.624	8.629	0.128	0
442	7.7G2	T_P2_I_throw_away_a_fascist	P2	Truth	A	197.041	159.947	0	0
443	7.7G2	T_P2_Not_three__I_had_a_choice	P2	Truth	A	137.966	112.143	0.09	0
444	7.7G2	T_P2_She_had_the_choice_I_picked_up_two_fascists	P2	Truth	A	141.863	72.04	0	0
445	7.7G2	T_P3_I_got_two_fascists	P3	Truth	A	216.589	101.66	0	0
446	7.7G2	T_P8_I_forced_a_liberal_of_X	P8	Truth	A	129.439	18.59	0.2295	0
447	7.7G2	T_P8_I_threw_away_a_fascist_card	P8	Truth	A	119.912	12.81	0	0
448	7.7G2	T_P8_X_has_put_two_liberals_in_but_he_didn't_have_a_choice_for_that_sain't_good_one	P8	Truth	A	134.33	64.689	0.117	0
449	7.7G2	T_P11_Because_with_X_I'm_quite_sure_he's_fascist	P11	Truth	C	241.056	56.02	0	0
450	7.7G2	T_P11_Eh_only_liberal_with_choice	P11	Truth	A	224.248	15.511	0.181	0.348715
451	7.7G2	T_P11_I_passed_twice_just_want_to_say_that	P11	Truth	A	213.564	61.537	0.341	0
452	7.7G2	T_P11_I_trust_X_for_now_I_guess	P11	Truth	C	217.809	55.186	0.057	0
453	7.7G2	T_P11_Okay_so_I_had_the_choice_fascists_or_liberal_and_I_put_down_liberal_again	P11	Truth	A	210.724	26.974	0.256	0
454	7.7G2	T_P11_One_fascist_one_liberal	P11	Truth	A	205.793	30.606	0	0
455	7.7G2	T_P11_XX_is_defintely_a_fascist	P11	Truth	C	227.043	29.083	0	0
456	7.7G2	T_P12_Brava_I_got_two_fascists_one_liberal_there_we_go	P12	Truth	A	168.44	100.735	0.189	0
457	7.7G2	T_P12_My_theory_is_XX_is_Hitler	P12	Truth	C	147.413	12.915	0	0
458	7.7G2	T_P12_That's_set_settled_well_done	P12	Truth	D	116.242	13.602	0	0
459	7.7G2	T_P12_Two_liberals	P12	Truth	A	147.822	14.095	0	0
460	7.7G2	T_P13_I_got_three_fascists	P13	Truth	A	210.43	144.153	0	0
461	7.7G2	T_P13_I_got_two_fascists	P13	Truth	A	276.585	112.813	0	0
462	7.7G2	T_P14_I_gave_her_two_fascists_she_gave_me_a_choice	P14	Truth	A	139.358	16.218	0.602	0
463	7.7G2	T_P14_I_got_one_of_each	P14	Truth	A	197.778	91.235	0	0
464	7.7G2	T_P14_I_know_I'm_not_a_fascist	P14	Truth	B	197.526	73.288	0	0
465	7.7G2	T_P14_I_passed_her_two_fascists_I_got_three	P14	Truth	A	159.28	12.107	0.197	0
466	7.7G2	T_P14_She_is_the_fasci_ah_sorry_she_is_fascist	P14	Truth	C	143.749	11.322	0.117	0
