# Supplementary material for: Speech timing cues reveal deceptive speech in social deduction board games
Source: PLoS One. 2022 Feb 11;17(2):e0263852. doi: 10.1371/journal.pone.0263852 (PMC8836341; doi:10.1371/journal.pone.0263852)
Supplement: S3 File — (R) [file pone.0263852.s003.R]

library(tidyverse)
library(ggplot2)
library(lme4)
library(glmmTMB)
library(DHARMa) #gamma assumption checking
library(arm)
library(pbkrtest)

####################
set.seed(0042) #for reproducible random sampling
## Read dataset
setwd("Your/working/directory/here") #but you know, an actual filepath

dat = read.csv("Zhang_PLoS_S2_data.csv", header = TRUE)

dat$Truth.Lie<-fct_relevel(dat$Truth.Lie, "Truth") #make sure truth is set as baseline

#custom ggplot theme
theme_mb<-function(){
  theme_light(base_size=24) %+replace% 
    theme(strip.background = element_rect(fill="grey95"),
          strip.text.x = element_text(colour="black"),
          strip.text.y = element_text(colour="black", angle=270))}

###################
###Silent Pauses###
###################
###Plot
dat %>%
  ggplot(aes(x=silent_duration_ave, fill=Truth.Lie))+
  geom_density(alpha=0.75)+ #gamma, except that huge stack of 0s
  scale_fill_manual(labels = c("Lie", "Truth"), values = c("orange", "steelblue1"))+
  xlab("Duration of Silent Pauses")+
  ggtitle("Liars pause more often and longer")+
  theme_mb()+
  theme(legend.title = element_blank(),
        legend.key.size = unit(1, "cm"))

#this is clearly not normally distributed as seems to have zero inflation problems
#we used glmmTMB to fit gamma models with a zero inflation term
#tried several models to confirm that this was sensible/worthwhile

###Model
mod_silent_zi_gamma1<-glmmTMB(silent_duration_ave~1+(1|Participant.ID),
                       data=dat,REML = FALSE,
                       ziformula=~1+Truth.Lie, #zero inflation by interept
                       family=ziGamma(link="inverse")) 
mod_silent_zi_gamma2<-glmmTMB(silent_duration_ave~1+Truth.Lie+(1|Participant.ID),
                       data=dat,REML = FALSE,
                       ziformula=~1, #zero inflation by interept
                       family=ziGamma(link="inverse")) 
mod_silent_zi_gamma3<-glmmTMB(silent_duration_ave~1+Truth.Lie+(1|Participant.ID),
                       data=dat,REML = FALSE,
                       ziformula=~1+Truth.Lie, #zero inflation by interept
                       family=ziGamma(link="inverse")) 

#not obvious apriori if the zi term should include Truth.Lie
AIC(mod_silent_zi_gamma1)#worst
AIC(mod_silent_zi_gamma2)#better
AIC(mod_silent_zi_gamma3)#best, include and test

###check assumptions
#https://stats.stackexchange.com/questions/295340/what-to-do-with-glm-gamma-when-residuals-are-not-normally-distributed
simout  <-  simulateResiduals(mod_silent_zi_gamma3,  n=250)
plotSimulatedResiduals(simout) #good

###Test
anova(mod_silent_zi_gamma3, mod_silent_zi_gamma1) #Test gamma duration
anova(mod_silent_zi_gamma3, mod_silent_zi_gamma2) #Test zero inflation

#estimates and confidence intervals
fixef(mod_silent_zi_gamma3)
confint(mod_silent_zi_gamma3)

###################
###Filled Pauses###
###################
#repeat same procedure as above
###Model
mod_filled_zi_gamma1<-glmmTMB(filled_duration_ave~1+(1|Participant.ID),
                       data=dat,REML = FALSE,
                       ziformula=~1+Truth.Lie, #zero inflation by interept
                       family=ziGamma(link="inverse")) 
mod_filled_zi_gamma2<-glmmTMB(filled_duration_ave~1+Truth.Lie+(1|Participant.ID),
                       data=dat,REML = FALSE,
                       ziformula=~1, #zero inflation by interept
                       family=ziGamma(link="inverse")) 
mod_filled_zi_gamma3<-glmmTMB(filled_duration_ave~1+Truth.Lie+(1|Participant.ID),
                       data=dat,REML = FALSE,
                       ziformula=~1+Truth.Lie, #zero inflation by interept
                       family=ziGamma(link="inverse")) 

#not obvious apriori if the zi term should include Truth.Lie
AIC(mod_filled_zi_gamma1)#best
AIC(mod_filled_zi_gamma2)#worst
AIC(mod_filled_zi_gamma3)#better, include and test anyway for consistency

###check assumptions
#https://stats.stackexchange.com/questions/295340/what-to-do-with-glm-gamma-when-residuals-are-not-normally-distributed
simout  <-  simulateResiduals(mod_filled_zi_gamma3,  n=250) 
plotSimulatedResiduals(simout) #good

###Test
anova(mod_filled_zi_gamma3, mod_filled_zi_gamma1) #Test gamma duration
anova(mod_filled_zi_gamma3, mod_filled_zi_gamma2) #Test zero inflation

#estimates and confidence intervals
fixef(mod_filled_zi_gamma3)
confint(mod_filled_zi_gamma3)

#are there too few filled pauses in truthful utterances for a meaningful test of duration?
#yes, way too few
dat %>% #L18, T21 samples. Consider that T has triple the sample size
  filter(filled_duration_ave>0) %>%
  group_by(Truth.Lie) %>%
  summarise(n=n())

dat %>% #L98, T329 filled pauses were rare
  filter(filled_duration_ave==0) %>%
  group_by(Truth.Lie) %>%
  summarise(n=n())

dat %>% #L64, T130 silent pauses were more frequent
  filter(silent_duration_ave>0) %>%
  group_by(Truth.Lie) %>%
  summarise(n=n())

dat %>% #L52, T220
  filter(silent_duration_ave==0) %>%
  group_by(Truth.Lie) %>%
  summarise(n=n())

##########################
###Mean Vocal Pitch(f0)###
##########################
#### build models
mod_f0a = lmer(f0_mean ~1 +  (1 | Participant.ID), 
            REML = FALSE, data = dat)
mod_f0b = lmer(f0_mean ~ 1 + Truth.Lie + (1 | Participant.ID), 
             REML = FALSE, data = dat)

#check assumptions
qqnorm(residuals(mod_f0b)) #residuals: upper tail is quite bad
plot(mod_f0b) #homoscedasticity

#bootstrap p-values to avoid doggy assumption
f0_mean_boot<-PBmodcomp(mod_f0b, mod_f0a,  nsim=1000)
f0_mean_boot

fixef(mod_f0b)
mod_f0b_ci<-confint.merMod(mod_f0b, method="boot", nsim=1000)

########################################
###Standard Deviation Vocal Pitch(f0)###
########################################
#### build models
mod_f0SD_a = lmer(f0_SD ~ 1 + (1| Participant.ID), 
               REML = FALSE, data = dat)
mod_f0SD_b = lmer(f0_SD ~ 1 + Truth.Lie + (1 | Participant.ID), 
               REML = FALSE, data = dat)

#check assumptions
qqnorm(residuals(mod_f0SD_b)) #residuals: a bit better but still not excellent
plot(mod_f0SD_b) #homoscedasticity

f0_SD_boot<-PBmodcomp(mod_f0SD_b, mod_f0SD_a,  nsim=1000)
f0_SD_boot

fixef(mod_f0SD_b)
mod_f0SD_b_ci<-confint.merMod(mod_f0SD_b, method="boot", nsim=1000)

###########
###Plots###
###########
dat %>%
  ggplot(aes(x=silent_duration_ave, fill=Truth.Lie))+
  geom_density(alpha=0.75)+ #gamma, except that huge stack of 0s
  scale_fill_manual(labels = c("Lie", "Truth"), values = c("orange", "steelblue1"))+
  xlab("Duration (s)")+
  ggtitle("Silent pauses")+
  theme_mb()+
  theme(legend.title = element_blank(),
        legend.key.size = unit(1, "cm"))
ggsave("SH_silent_pause.pdf") 

dat %>%
  ggplot(aes(x=filled_duration_ave, fill=Truth.Lie))+
  geom_density(alpha=0.75)+ #gamma, except that huge stack of 0s
  scale_fill_manual(labels = c("Lie", "Truth"), values = c("orange", "steelblue1"))+
  xlab("Duration (s)")+
  ggtitle("Filled pauses")+
  theme_mb()+
  theme(legend.title = element_blank(),
        legend.key.size = unit(1, "cm"))
ggsave("SH_filled_pause.pdf") 

dat %>%
  ggplot(aes(x=f0_mean, fill=Truth.Lie))+
  geom_density(alpha=0.75)+ #gamma, except that huge stack of 0s
  scale_fill_manual(labels = c("Lie", "Truth"), values = c("orange", "steelblue1"))+
  xlab("f0 (Hz)")+
  ggtitle("Voice pitch")+
  theme_mb()+
  theme(legend.title = element_blank(),
        legend.key.size = unit(1, "cm"))
ggsave("SH_f0.pdf") 

dat %>%
  ggplot(aes(x=f0_SD, fill=Truth.Lie))+
  geom_density(alpha=0.75)+ #gamma, except that huge stack of 0s
  scale_fill_manual(labels = c("Lie", "Truth"), values = c("orange", "steelblue1"))+
  xlab("f0 SD (Hz)")+
  ggtitle("Voice pitch")+
  theme_mb()+
  theme(legend.title = element_blank(),
        legend.key.size = unit(1, "cm"))
ggsave("SH_f0_SD.pdf") 


###Some potentially useful tables
#sample size
dat %>%
  group_by(Truth.Lie) %>%
  summarise(n=n())

#lies and truths per speaker
summary_table<-dat %>%
  group_by(Participant.ID, Truth.Lie) %>%
  summarise(n=n())

summary_table %>%
  pivot_wider(names_from=Truth.Lie, values_from=n)

###############
###Revision1###
###############
#all analyses past this point are post-hoc
library(simr)

###observed power
#this is a bad idea and conducted under duress
silent_dur_power<-powerSim(mod_silent_zi_gamma3, nsim=1000, test = fcompare(silent_duration_ave~1))
filled_dur_power<-powerSim(mod_filled_zi_gamma3, nsim=1000, test = fcompare(filled_duration_ave~1))
f0_mean_power<-powerSim(mod_f0b, nsim=1000, test = fcompare(f0_mean~1))
f0_sd_power<-powerSim(mod_f0SD_b, nsim=1000, test = fcompare(f0_SD~1))


###influence
#assess the influence of individual points. Was the non-native speaker of english consistently an outlier?
#no

source(system.file("other_methods","influence_mixed.R", package="glmmTMB"))

#calculate cooks distance
silent_influence_time <- system.time(
  silent_influence <- influence_mixed(mod_silent_zi_gamma3, groups="Participant.ID")
)

filled_influence_time <- system.time(
  filled_influence <- influence_mixed(mod_filled_zi_gamma3, groups="Participant.ID")
)

f0_mean_influence_time <- system.time(
  f0_mean_influence <- influence_mixed(mod_f0b, groups="Participant.ID")
)

f0_sd_influence_time <- system.time(
  f0_sd_influence <- influence_mixed(mod_f0SD_b, groups="Participant.ID")
)

#stem plots, potential outliers labelled with text
car::infIndexPlot(silent_influence)
car::infIndexPlot(filled_influence)
car::infIndexPlot(f0_mean_influence)
car::infIndexPlot(f0_sd_influence)

###logistic regression
dat_scale<-dat %>%
  mutate(silent_duration_ave=scale(silent_duration_ave)) %>%
  mutate(filled_duration_ave=scale(filled_duration_ave)) %>%
  mutate(f0_mean=scale(f0_mean)) %>%
  mutate(f0_SD=scale(f0_SD))

#this isn't useful unless I can get something about combinations of pause and pitch. Choosing interaction terms a-priori
#silen;f0_mean, silent:f0SD ~because silent was the most informative of the pauses and intercations between the pitch measures are of less theoretical interest
mod_logistic_scale<-glmer(Truth.Lie ~ 1+silent_duration_ave+filled_duration_ave+f0_mean+f0_SD + 
                            silent_duration_ave:f0_mean +silent_duration_ave:f0_SD+filled_duration_ave:f0_mean +filled_duration_ave:f0_SD + (1|Participant.ID), family="binomial", data=dat_scale)
summary(mod_logistic_scale)

t1 <- transform(t1,term=sprintf("%s",  term))

#more plot friendly predictor names
t1$term<-c("(Intercept)", "Silent pause", "Filled pause", "f0 mean", "f0 SD", "Silent pause:f0 mean", "Silent pause:f0 SD", "Filled pause:f0 mean", "Filled pause:f0 SD", "sd__(Intercept)")
t1$order<-0:9
#exp() throughout for easier interpretation
t1 %>%
  filter(term != "(Intercept)" & term != "sd__(Intercept)") %>%
  arrange(estimate) %>% 
  mutate(term=as.factor(term)) %>%
  ggplot(aes(x=reorder(term, order), y=exp(estimate), colour=-estimate))+
  geom_point(size=1)+
  geom_linerange(aes(ymin=exp(conf.low), ymax=exp(conf.high)))+
  geom_abline(intercept=exp(0), slope=0, linetype=2, colour="black") +
  xlab("Predictors")+
  ylab("Odds ratio of deception")+
  ggtitle("Logistic regression")+
  theme_mb()+
  theme(axis.text.x = element_text(angle = 45, vjust = 1, hjust=1))+
  theme(legend.position = "none")
ggsave("SH_logistic_regression.png", width=3, height=3.5, units="in")
